# Supplementary material for: Nanostructured Lipid Carriers Loaded with Donepezil for Nose-to-Brain Targeting
Source: Pharmaceutics. 2026 Apr 28;18(5):541. doi: 10.3390/pharmaceutics18050541 (PMC13211091; doi:10.3390/pharmaceutics18050541)
Supplement: Supplementary file 1 [file pharmaceutics-18-00541-s001.zip]

Archive with 1 entries (1 files):
- pharmaceutics-4204314-supplementary.pdf
